# Supplementary material for: Morphological and molecular identification of Particolored bat (Vespertiliomurinus) in South Korea: A first record
Source: Biodivers Data J. 2025 Jan 6;13:e135293. doi: 10.3897/BDJ.12.e135293 (PMC11729596; doi:10.3897/BDJ.12.e135293)
Supplement: Supplementary material 1 — Collection Datasheet [file bdj-13-e135293-s001.xlsx]

## Sheet: Sheet1
Molecular type	Species	NCBI
13PCGs	Vespertilio murinus	MN122857, KU161588
		(This study) PQ766607
	Vespertilio sinensis	KM092493, KJ081440
	Pipistrellus pygmaeus	MN122927
	Pipistrellus pipistrellus	LR862378
	Pipistrellus kuhlii	CM024384
	Nyctalus plancyi	MG603757
	Nyctalus noctula	KP273590
	Nyctalus aviator	MK167360
	Pipistrellus nathusii	MN122914
	Pipistrellus coromandra	KP688404
	Pipistrellus abramus	KX355640
	Hypsugo alaschanicus	KT380130
	Chalinolobus tuberculatus	AF321051
	Tylonycteris fulvida	MZ457524
	Plecotus macrobullaris	KR134409
	Plecotus auritus	HM164052
	Ia io	MZ579648
	Eptesicus fuscus	MF143474
	Lasionycteris noctivagans	MT774149
	Lasiurus borealis	JN209842
	Tadarida latouchei	FR848573
	(outgroup)
COI	Vespertilio murinus	MN813972, JX008092, JF443148, JF443147, JF443140, MN122857, JF443150, JF443146, JF443136, HM380205, KY754559, KU161588, JF443149, JF443145, JF443144, JF443142, JF443143, JF443138, JF443141
	Vespertilio sinensis	JF443153, JF443151, JF443152, KM092493, KJ081440
		(This study) PQ569762, PQ569763, PQ569764, PQ569765, PQ569766
	Tadarida latouchei	KY581662
	(outgroup)
Cytb	Vespertilio murinus	MN813976, MN122857, LC052295, LC052294, AB287357, AB287356, JX570911, LC052293, AF376834, KU161588, AB287355, AB287359, AB287358
	Vespertilio sinensis	KX467594, AB287360, AB085738, KM092493, AB287362, AB287361, KJ081440
		(This study) PQ591902, PQ591903, PQ591904, PQ591905, PQ591906
	Tadarida latouchei	KY581662
	(outgroup)
ND1	Vespertilio murinus	MN122857, LC052292, LC052291, AB287350, AB287349, FR848580, FR848579, FR848574, AF401469, AF401468, LC052290, FR848577, AF401470, KU161588, FR848581, DQ915021, AY033964, AB287352, AB287351, FR848573, AB287348
	Vespertilio sinensis	KM092493, KJ081440, AB287354, AB287353, FR848582, AB079823
		(This study) PQ626150, PQ626151, PQ626152, PQ626153, PQ626154
	Tadarida latouchei	KY581662
	(outgroup)
